# Supplementary material for: Purification and Characterization of a New Antifungal Compound 10-(2,2-dimethyl-cyclohexyl)-6,9-dihydroxy-4,9-dimethyl-dec-2-enoic Acid Methyl Ester from Streptomyces hydrogenans Strain DH16
Source: Front Microbiol. 2016 Jun 29;7:1004. doi: 10.3389/fmicb.2016.01004 (PMC4926525; doi:10.3389/fmicb.2016.01004)
Supplement: Supplementary file 1 [file Presentation_1.ZIP]

Archive with 2 entries (2 files):
- presentation 1.pptx
- image 5.tif
